# Supplementary material for: Health Status of Mytilus chilensis from Intensive Culture Areas in Chile Assessed by Molecular, Microbiological, and Histological Analyses
Source: Pathogens. 2022 Apr 21;11(5):494. doi: 10.3390/pathogens11050494 (PMC9145640; doi:10.3390/pathogens11050494)
Supplement: Supplementary file 1 [file pathogens-11-00494-s001.zip]

Archive with 1 entries (1 files):
- pathogens-1493372-supplementary.pdf
